# Supplementary material for: Wrist-ankle acupuncture alleviates pain in the acute phase of herpes zoster: A randomized controlled trial
Source: PLoS One. 2025 May 29;20(5):e0318386. doi: 10.1371/journal.pone.0318386 (PMC12121775; doi:10.1371/journal.pone.0318386)
Supplement: S4 Data — (XLSX) [file pone.0318386.s004.xlsx]

## Sheet: Sheet1
	Observation indicators of a randomized controlled study on wrist ankle acupuncture for reducing acute phase pain of herpes zoster
Basic information of the case								Groups（1Control Group,2Experimental Group）	Baseline pain score	Day 1	Day 2	Day 3	Day 4	Day 5	Day 6	Day71	Day 28	Duration of pain	Dermatology Life Quality Index, DLQI		Side effects and grading
Number	Name	Gender	Age	Admission number	Admission time	Discharge time	Hospitalization days			Pain score	Pain score	Pain score	Pain score	Pain score	Pain score	Pain score	Pain score		On the day of admission	On the day of discharge	Nephrotoxicity	Hepato-toxicity	Nausea	Vomit	Upper gastrointestinal bleeding	Fainting	Needle break	Hematoma
1	Not displayed due to ethical reasons	Female	57	A01311458	2023.5.26	6.2	8	1	6	6	5	4	4	4	4	2	2	28	19	16	0	0	0	0	0	0	0	0
2		Female	59	A00564782	2023.5.26	6.2	8	1	6	6	4	4	3	2	1	0	0	6	15	10	0	0	1	0	0	0	0	0
3		Male	75	603725517	2023.5.30	6.6	10	2	7	7	5	3	2	2	0		0	5	16	10	0	0	0	0	0	0	0	0
4		Male	38	600448075	2023.5.29	6.5	8	1	5	5	4	4	2	1	0		0	5	14	11	0	0	0	0	0	0	0	0
5		Male	36	A02760249	2023.5.27	6.2	7	1	4	4	3	3	2	2	0		0	5	17	12	1	0	0	0	0	0	0	0
6		Female	61	600092274	2023.6.5	6.12	8	2	6	6	5	3	2	1	0		0	5	15	9	0	0	0	1	0	0	0	0
7		Male	53	A00520365	2023.6.9	6.19	11	2	5	5	5	4	4	2	1	0	0	6	16	10	1	0	0	0	0	0	0	0
8		Male	71	602190220	2023.6.17	6.23	7	1	6	6	6	5	5	3	2	0	0	6	17	12	0	0	0	0	0	0	0	0
9		Female	75	600418885	2023.6.18	6.22	5	1	4	4	3	2	1	0			0	4	15	10	0	0	1	0	0	0	0	0
10		Male	64	A00708574	2023.6.20	6.28	9	1	7	7	6	5	5	3	2	0	0	6	17	12	0	0	0	0	0	0	0	0
11		Male	45	A01102864	2023.6.22	6.28	7	2	5	5	4	3	2	1	0		0	5	15	9	0	0	0	0	0	0	0	0
12		Female	69	A03115175	2023.6.24	7.01	8	2	7	7	6	4	4	3	2	0	0	6	18	12	0	1	0	0	0	0	0	0
13		Female	71	A00360824	2023.6.24	7.03	10	2	7	7	5	5	4	3	3	1	0	7	16	11	0	0	0	0	0	0	0	0
14		Male	73	602582937	2023.6.24	7.07	14	2	6	6	4	4	3	3	3	3	2	28	18	15	1	0	0	0	0	0	0	0
15		Female	80	601171300	2023.6.28	7.04	7	1	6	6	5	4	4	2	1	0	0	6	18	10	1	0	0	0	0	0	0	0
16		Male	70	602291915	2023.6.28	7.05	8	1	4	4	3	3	3	2	1	1	0	7	14	9	0	0	0	1	0	0	0	0
17		Male	73	A02242182	2023.7.03	7.1	8	1	5	5	4	4	3	3	2	0	0	6	14	9	0	1	1	0	0	0	0	0
18		Male	72	A03123467	2023.7.04	7.11	8	1	7	7	5	4	3	3	2	0	0	6	15	9	0	0	0	0	0	0	0	0
19		Female	66	A03119906	2023.7.10	7.17	8	1	6	6	4	4	4	2	1	0	1	7	16	10	0	0	0	0	0	0	0	0
20		Male	76	A01737289	2023.7.13	7.17	5	2	3	3	2	1	0				0	3	12	8	0	0	0	0	0	0	0	0
21		Female	70	602809465	2023.7.18	7.27	10	1	8	8	6	5	5	3	3	2	2	28	20	15	0	0	0	0	0	0	0	0
22		Female	38	A01143627	2023.7.19	7.26	8	1	5	5	5	3	3	2	1	0	0	6	15	10	0	0	0	0	0	0	0	0
23		Female	44	601287328	2023.7.20	7.27	8	2	6	6	4	3	3	2	1	0	0	6	17	9	0	0	0	0	0	0	0	0
24		Female	66	602905831	2023.7.20	7.24	5	1	4	4	3	3	2	1	0		0	5	13	8	0	0	0	0	0	0	0	0
25		Male	51	A03144662	2023.7.24	7.31	8	1	5	5	4	4	3	1	0		0	5	14	8	0	0	0	0	0	0	0	0
26		Male	54	A00821098	2023.7.25	7.31	7	1	5	5	5	3	3	3	2	1	0	7	13	10	1	0	1	0	0	0	0	0
27		Male	50	A01677660	2023.7.25	8.01	8	2	6	6	4	3	3	2	1	0	0	6	14	8	1	0	0	0	0	0	0	0
28		Female	71	A03145301	2023.7.25	8.04	11	1	6	6	4	4	3	3	3	2	1	28	18	15	0	0	0	0	0	0	0	0
29		Female	60	A02730477	2023.7.25	8.04	11	1	7	7	5	5	4	3	2	1	1	28	17	14	0	0	0	0	0	0	0	0
30		Female	52	603017331	2023.7.27	8.02	7	2	5	5	3	3	2	1	0		0	5	16	10	0	1	0	0	0	0	0	0
31		Male	68	600702952	2023.7.27	8.05	10	2	6	6	6	4	4	3	2	1	0	7	15	9	0	0	0	0	0	0	0	0
32		Female	62	600965146	2023.7.30	8.05	7	1	5	5	4	3	3	2	1	0	0	6	16	10	0	0	0	0	0	0	0	0
33		Female	53	A03151126	2023.8.03	8.11	9	1	6	6	4	4	3	3	2	1	0	7	14	9	0	0	0	0	0	0	0	0
34		Female	79	A01217671	2023.8.7	8.14	7	1	5	5	4	3	3	2	1	0	0	6	16	10	0	0	1	0	0	0	0	0
35		Female	80	600428748	2023.8.8	8.18	11	1	6	6	6	5	3	3	3	2	1	28	13	9	0	0	0	0	0	0	0	0
36		Male	70	601769772	2023.8.8	8.18	11	2	4	4	4	4	4	3	3	0	0	7	16	9	0	0	0	0	0	0	0	0
37		Female	48	A00654264	2023.8.14	8.2	7	1	5	5	5	4	4	3	2	1	0	7	14	9	0	0	0	0	0	0	0	0
38		Female	80	A01829718	2023.8.14	8.22	9	1	6	6	6	5	5	4	2	1	0	7	13	10	0	0	0	0	0	0	0	0
39		Female	47	602831464	2023.8.15	8.22	8	2	4	4	4	3	3	2	1	0	0	6	15	10	0	0	0	0	0	0	0	0
40		Male	58	600000756	2023.8.16	8.23	8	1	6	6	6	5	4	3	2	1	0	7	18	14	0	0	1	0	0	0	0	0
41		Female	62	600078531	2023.8.21	8.27	7	1	4	4	4	3	2	1	0		0	5	19	13	1	0	0	0	0	0	0	0
42		Male	75	A03317305	2023.8.21	8.28	8	1	6	6	6	4	4	3	2	1	0	7	16	10	0	0	0	0	0	0	0	0
43		Male	64	A02591502	2023.8.22	8.29	8	2	5	5	4	4	3	2	1	0	0	6	12	9	0	0	0	0	0	0	0	0
44		Male	60	602149593	2023.8.24	8.31	7	2	4	4	4	3	2	1	0		0	5	12	8	1	0	0	0	0	0	0	0
45		Female	53	601643829	2023.8.25	8.29	5	2	6	6	4	2	1	0			0	4	10	7	0	0	1	0	0	0	0	0
46		Female	80	601378242	2023.8.26	9.03	9	2	7	7	6	5	5	3	1	0	0	6	14	9	0	0	0	0	0	0	0	0
47		Female	56	A00906200	2023.8.26	8.29	4	2	6	6	4	2	0				0	3	11	6	0	1	0	0	0	0	0	0
48		Female	73	A01776489	2023.8.27	9.4	9	2	5	5	5	4	4	2	2	0	0	6	16	10	0	0	0	0	0	0	0	0
49		Male	66	A03423502	2023.9.1	9.22	22	2	8	8	8	7	6	6	4	4	2	28	19	16	0	0	0	0	0	0	0	0
50		Female	54	600182656	2023.9.3	9.8	6	1	4	4	4	2	2	1	0		0	5	15	10	0	0	1	0	0	0	0	0
51		Female	28	A00163040	2023.9.04	9.11	8	2	5	5	5	3	3	2	0		0	5	16	10	0	0	0	0	0	0	0	0
52		Male	75	A01305667	2023.9.5	9.15	11	2	6	6	6	4	4	3	3	1	0	7	17	11	0	0	0	0	0	0	0	0
53		Female	52	A02646929	2023.9.8	9.14	7	2	6	6	4	4	3	1	0		0	5	18	12	1	0	0	0	0	0	0	0
54		Female	57	603230430	2023.9.07	9.14	8	2	5	5	5	4	3	3	1	0	0	6	19	12	0	0	0	0	0	0	0	0
55		Female	65	A03430524	2023.9.12	9.18	7	1	5	5	5	5	4	3	3	1	0	7	14	9	0	0	0	0	0	0	0	0
56		Female	49	A02102612	2023.9.14	9.24	11	1	6	6	6	6	5	5	3	2	2	28	17	14	0	1	0	0	0	0	0	0
57		Female	71	A01262712	2023.9.15	9.22	8	2	5	5	3	3	2	2	1	0	0	6	15	9	0	0	0	0	0	0	0	0
58		Male	50	602764274	2023.9.16	9.25	10	2	5	5	3	3	3	3	2	1	0	7	16	12	0	0	0	0	0	0	0	0
59		Female	72	602216382	2023.9.17	9.25	9	2	6	6	4	4	3	3	2	0	0	6	17	10	0	0	0	0	0	0	0	0
60		Male	54	A01603569	2023.9.18	9.25	8	2	6	6	5	5	4	2	2	0	0	6	16	9	0	0	0	0	0	0	0	0
61		Female	51	A02090711	2023.9.18	9.25	8	2	5	5	3	3	2	2	1	0	0	6	17	10	1	0	0	0	0	0	0	0
62		Female	78	A00455517	2023.9.20	9.27	8	1	5	5	5	5	4	2	2	0	0	6	16	12	0	0	1	0	0	0	0	0
63		Female	69	A01432252	2023.9.26	10.02	7	2	5	5	3	3	2	2	1	0	0	6	18	11	0	0	0	0	0	0	0	0
64		Female	57	A00761014	2023.9.28	10.01	4	2	4	4	2	0					0	2	19	10	0	0	1	0	0	0	0	0
65		Female	54	A00424228	2023.9.28	10.05	8	2	5	5	3	3	2	2	1	0	0	6	15	9	0	0	0	0	0	0	0	0
66		Female	58	601819300	2023.9.28	10.06	9	2	6	6	4	4	2	2	2	0	0	6	16	11	0	1	0	0	0	0	0	0
67		Female	57	602027463	2023.10.06	10.13	8	2	6	6	3	3	2	2	1	0	0	6	15	10	0	0	0	0	0	0	0	0
68		Female	76	A00615577	2023.10.08	10.15	8	1	5	5	5	5	4	3	2	0	0	6	13	9	1	0	0	0	0	0	0	0
69		Female	57	A03459668	2023.10.08	10.15	8	2	5	5	3	3	2	2	1	0	0	6	16	10	0	0	0	0	0	0	0	0
70		Female	65	600149937	2023.10.11	10.18	8	2	6	6	4	4	3	2	2	0	0	6	17	12	0	0	1	0	0	0	0	0
71		Male	76	602062817	2023.10.11	10.19	9	1	4	4	4	4	3	3	2	1	0	7	16	13	0	0	0	0	0	0	0	0
72		Female	75	A01210489	2023.10.13	10.21	9	1	5	5	5	4	4	2	2	0	0	6	18	13	0	0	0	0	0	0	0	0
73		Male	61	A009227718	2023.10.14	10.21	8	1	4	4	4	4	2	2	2	0	0	6	15	10	0	0	1	0	0	0	0	0
74		Male	48	A00569802	2023.10.16	10.24	9	2	5	5	3	3	2	2	1	0	0	6	17	10	0	0	0	0	0	0	0	0
75		Female	71	A02753122	2023.10.17	10.24	8	1	6	6	6	5	3	3	2	0	0	6	16	12	0	0	0	0	0	0	0	0
76		Female	78	A01926665	2023.10.20	10.27	8	2	7	7	5	4	4	3	2	0	0	6	17	11	0	0	0	0	0	0	0	0
77		Female	47	A00165164	2023.10.24	10.29	6	2	5	5	4	3	3	0			0	4	12	8	0	0	1	0	0	0	0	0
78		Female	61	A0347808	2023.10.30	11.05	7	2	6	6	4	3	2	1	0		0	5	13	8	0	0	0	0	0	0	0	0
79		Male	35	600456505	2023.10.29	11.05	8	1	4	4	4	4	4	3	2	0	0	6	16	10	0	0	0	0	0	0	0	0
80		Male	65	602801739	2023.10.31	11.07	8	1	6	6	6	5	5	4	1	0	0	6	15	11	0	0	0	0	0	0	0	0
81		Male	53	A01984785	2023.11.05	11.12	8	2	4	4	3	2	2	2	0		0	5	16	10	0	0	0	0	0	0	0	0
82		Male	66	A02885771	2023.11.06	11.14	9	2	5	5	3	3	3	2	2	0	0	6	15	9	0	0	0	1	0	0	0	0
83		Female	78	603086657	2023.11.07	11.14	8	2	6	6	4	4	2	1	1	0	0	6	14	8	0	0	1	0	0	0	0	0
84		Female	65	A01904753	2023.11.07	11.15	9	2	6	6	4	4	2	2	1	0	0	6	16	10	0	1	0	0	0	0	0	0
85		Female	64	A00947559	2023.11.06	11.15	10	1	6	6	6	6	5	4	4	2	2	28	16	13	0	0	0	0	0	0	0	0
86		Female	72	A03494118	2023.11.16	11.24	9	1	5	5	5	5	3	3	2	0	0	6	15	9	0	0	0	0	0	0	0	0
87		Female	69	A00843717	2023.11.18	11.27	9	1	6	6	6	5	3	3	2	1	0	7	14	9	0	0	0	0	0	0	0	0
88		Female	71	A03499559	2023.11.23	11.3O	7	1	5	5	5	5	4	3	2	0	0	6	13	10	0	0	0	0	0	0	0	0
89		Female	68	600744440	2023.12.02	12.08	6	2	6	6	4	3	3	0			0	4	14	8	0	0	0	0	0	0	0	0
90		Female	52	602406779	2023.12.04	12.11	7	1	4	4	4	4	3	2	0		0	5	16	11	0	0	0	1	0	0	0	0
91		Female	62	602478090	2023.12.04	12.13	9	1	5	5	5	5	4	4	3	1	1	28	15	12	0	0	0	0	0	0	0	0
92		Female	76	600202818	2023.12.08	12.14	6	2	5	5	3	3	2	0			0	4	12	7	0	0	0	0	0	0	0	0
93		Female	68	600171031	2023.12.11	12.18	7	1	7	7	7	5	5	3	0		0	5	14	10	0	0	0	0	0	0	0	0
94		Female	67	A03517834	2023.12.15	12.21	6	1	7	7	7	4	4	2	0		0	5	15	10	0	0	0	0	0	0	0	0
95		Male	35	602722004	2023.12.17	12.23	6	1	5	5	5	3	3	2	0		0	5	15	11	0	0	0	0	0	0	0	0
96		Female	55	A03450884	2023.12.22	12.28	6	1	3	3	3	3	2	1	0		0	5	16	11	0	1	0	0	0	0	0	0
97		Male	48	600354520	2024.01.01	2024.1.13	12	2	7	7	5	5	4	3	2	2	2	28	15	13	1	0	1	0	0	0	0	0
98		Male	75	A03532145	2024.1.04	2024.1.12	8	2	6	6	4	4	2	2	1	0	0	6	14	8	0	0	0	0	0	0	0	0
99		Female	78	A03533555	2024.1.08	2024.1.15	7	2	5	5	3	3	2	1	0		0	5	16	9	0	0	0	0	0	0	0	0
100		Female	25	A00522882	2024.1.09	2024.1.16	7	1	6	6	5	5	3	2	2	0	0	6	13	9	0	0	0	0	0	0	0	0
101		Male	60	A03537828	2024.1.12	2024.1.19	7	2	4	4	3	3	2	1	0		0	5	16	9	0	0	0	0	0	0	0	0
102		Female	76	601347075	2024.1.12	2024.1.19	7	1	4	4	4	4	2	2	0		0	5	15	10	0	0	0	0	0	0	0	0
103		Female	69	A03540032	2024.1.16	2024.1.22	6	2	5	5	3	3	2	0			0	4	14	8	0	0	0	0	0	0	0	0
104		Female	69	601006694	2024.1.22	2024.1.29	7	2	6	6	4	4	2	2	0		0	5	15	10	0	0	1	0	0	0	0	0
105		Female	46	A00493200	2024.1.29	2024.2.04	6	1	6	6	6	5	4	2	0		0	5	14	9	0	0	0	0	0	0	0	0
106		Female	64	A02207523	2024.02.03	2024.2.08	5	2	5	5	3	2	0				0	3	16	9	0	0	0	0	0	0	0	0
